# Supplementary material for: Early Life Social Stress Causes Sex- and Region-Dependent Dopaminergic Changes that Are Prevented by Minocycline
Source: Mol Neurobiol. 2022 Apr 18;59(6):3913–32. doi: 10.1007/s12035-022-02830-6 (PMC9148283; doi:10.1007/s12035-022-02830-6)
Supplement: Supplementary file 2 — Supplementary file2 (CSV 10 KB) [file 12035_2022_2830_MOESM2_ESM.csv]

row	baseMean	log2FoldChange	lfcSE	stat	pvalue	padj
Abcb8	2,04653992297624e+03	0,503279877537549	0,1329993704230388	3,78407714214539	1,54279969364571e-04	4,32632337280446e-02
Ahi1	2,18342165655705e+04	0,397977712844868	0,1019212100045269	3,90475851716431	9,43195192930248e-05	2,94352964322700e-02
Aldh1a1	5,07443927628825e+03	-1,260989809947890	0,1864991766498268	-6,76136931325729	1,36693585475819e-11	2,03452629643971e-08
Ano2	3,20896944932933e+01	-2,430839653909174	0,6352270315135548	-3,82672577411766	1,29859043285395e-04	3,75021287840166e-02
Baiap3	1,11388747198107e+04	0,567803043604740	0,1360147254462841	4,17457037641840	2,98548920474756e-05	1,30809552687829e-02
Cadps2	1,61311127605339e+03	-1,354552872836502	0,2401487867849283	-5,64047352048298	1,69583147897392e-08	1,64063216433332e-05
Calcr	1,50262106235785e+02	1,840423662441500	0,4059440577474837	4,53368789939605	5,79626560455584e-06	3,01319411838827e-03
Car2	1,27531153090167e+04	-0,398124375943113	0,1037282522767239	-3,83814792213992	1,23965799855510e-04	3,69017578677579e-02
Cck	9,04573489686160e+02	-1,624714881002249	0,3587114224520475	-4,52930901920036	5,91768962213831e-06	3,01319411838827e-03
Ccni	5,25965389149588e+03	-0,349185567666203	0,0926423620200489	-3,76917816053346	1,63785951003258e-04	4,51152005841611e-02
Chrna4	2,85236042093141e+03	-0,902305350464649	0,1713016289261439	-5,26734833825588	1,38408423183180e-07	1,16437590442233e-04
Chrna6	9,09037637131994e+02	-3,031256424010870	0,3810426471172105	-7,95516314760023	1,78895611869906e-15	5,76908532345136e-12
Chrnb3	8,82985810594050e+02	-4,029033297942753	0,5528539523068048	-7,28769918552893	3,15292966928539e-13	8,71514802442900e-10
Clptm1l	3,09484667581240e+03	-0,364772542743233	0,0928386877330256	-3,92910058996312	8,52641699655418e-05	2,79623122824283e-02
Cnpy1	6,85033866771538e+01	-4,113812790715006	1,0861104384635767	-3,78765606611281	1,52075161745923e-04	4,32632337280446e-02
Col18a1	5,10811546046830e+02	1,206587810284568	0,3244175529780650	3,71924329990292	1,99820507639938e-04	4,83290875290644e-02
Col4a1	3,05231121239331e+03	0,537357020407507	0,1175617072449133	4,57085077276093	4,85748104502697e-06	2,61076113167297e-03
Cplx1	1,59439127867810e+04	-1,284744510873647	0,1235646263623164	-10,39734872912994	2,54927576724928e-25	1,23314842051266e-21
Cplx2	1,36336623432574e+04	-0,879525888740916	0,1361764089052560	-6,45872435476575	1,05589236261584e-10	1,36203075495026e-07
Cpne7	2,25373592755509e+03	-0,822437623772527	0,2078769635874357	-3,95636731256467	7,60981244613213e-05	2,58319756175808e-02
Crhbp	9,04597866409439e+02	1,048337120867054	0,2119526978219085	4,94609000800693	7,57189584796515e-07	5,05202112973371e-04
Cyp26b1	1,98776531380874e+02	-2,326813969528752	0,5660215269103935	-4,11082239615439	3,94252375496973e-05	1,55675858053775e-02
Ddc	3,41631341382445e+03	-2,786496083587808	0,2256935139773190	-12,34637200902387	5,09580552532166e-35	9,85987411094488e-31
Drd2	1,67051576098538e+03	-1,108892777430221	0,2184427403034600	-5,07635445284082	3,84745264183812e-07	2,86324466026638e-04
En1	6,23887893387706e+02	-4,517167623045586	0,6264745573736517	-7,21045662569723	5,57645580187357e-13	1,34873554138065e-09
En2	1,70812238590366e+02	-1,964174589102204	0,4101834972258580	-4,78852660427896	1,68010292941334e-06	1,04865521229738e-03
Etv5	9,27299596957125e+02	-0,960579433101174	0,1647042796204988	-5,83214616714563	5,47189518807549e-09	5,88198333300404e-06
Fam167a	2,22034574876456e+02	-2,124142880566000	0,5359317922667662	-3,96345749816738	7,38720202525700e-05	2,55241021404817e-02
Fgf13	3,81207966906164e+03	-0,661616015238929	0,1611275199793610	-4,10616395835842	4,02283988975593e-05	1,55675858053775e-02
Galr1	8,78185416361750e+01	1,839755194255124	0,4574041935992050	4,02216512222708	5,76656075532556e-05	2,18778792264302e-02
Gch1	2,77614415179068e+02	-2,940061269078724	0,4283463785508556	-6,86374722957921	6,70772783089932e-12	1,08156521500059e-08
Glul	2,42805332406531e+04	-0,342236507825081	0,0831964551938384	-4,11359482838190	3,89544911776192e-05	1,55675858053775e-02
Gm13339	3,80477152861595e+04	-0,521260588028891	0,1250924327461416	-4,16700336371841	3,08629945473097e-05	1,30809552687829e-02
Gm13340	5,26975629347591e+05	-0,416197704131126	0,0995791896293221	-4,17956508463664	2,92067124042472e-05	1,30809552687829e-02
Gm15847	1,71903419278682e+01	-7,767409787093358	1,8707355318376033	-4,15206193227298	3,29493059353070e-05	1,35645983094097e-02
Gm26935	1,68998342974511e+01	5,559154021072138	1,4164184228606151	3,92479646645996	8,68030981708543e-05	2,79925524417977e-02
Gm28439	1,46061592279031e+05	-0,397027813319168	0,1020481233135594	-3,89059397103497	9,99991408444200e-05	3,07124345428362e-02
Gm47270	9,17768541909174e+00	5,714636015599434	1,5244130030594991	3,74874525744018	1,77721488752598e-04	4,58497744783201e-02
Gpr26	2,39372417774654e+03	-0,731052212060212	0,1962507596546923	-3,72509239376457	1,95243697570284e-04	4,83290875290644e-02
Gucy2c	2,11660166976047e+02	-3,467589265778718	0,5283561405749025	-6,56297712752169	5,27439405899152e-11	7,28958933195907e-08
Hr	1,43652815215254e+03	0,505678851972561	0,1002985565995093	5,04173608391724	4,61327247135478e-07	3,30600774252754e-04
Igf1	2,87238742217102e+02	-1,111216373466014	0,2984977385423904	-3,72269612122441	1,97106695920723e-04	4,83290875290644e-02
Igfbp2	7,28033666516246e+02	-0,887380188439796	0,2044102492256329	-4,34117267505645	1,41724287964857e-05	6,68834938495616e-03
Iqgap3	1,01769891783439e+01	5,856127169388270	1,4992152004166337	3,90612846492008	9,37866647451582e-05	2,94352964322700e-02
Kank4	4,25270144835608e+02	-1,117626232942325	0,1988382396372414	-5,62078116855848	1,90095936717931e-08	1,75150775216916e-05
Kcnab2	1,04242968234559e+04	-0,295387211369357	0,0623472743442230	-4,73777265287504	2,16080028232039e-06	1,26694923220052e-03
Kcnc3	5,56304508967157e+03	-0,420836995130330	0,1120191099144410	-3,75683216418842	1,72077820089622e-04	4,51152005841611e-02
Lbh	3,39747710375629e+03	-0,448385062638930	0,0942035856495459	-4,75974517898928	1,93837529316667e-06	1,17205073585881e-03
Msra	5,92533916517087e+02	-0,660865242322739	0,1650993136364872	-4,00283458341820	6,25880638159542e-05	2,28493669202811e-02
Myl10	8,85515660953451e+00	6,388626294367338	1,7225533095853875	3,70881194725118	2,08234005351385e-04	4,97422193770857e-02
Ndnf	1,17355978280187e+03	-1,645208049397191	0,2371715655724574	-6,93678454002771	4,01124881149628e-12	7,05578665942196e-09
Necab3	1,17289384362239e+03	-0,589538092015621	0,1498947621320281	-3,93301329299520	8,38875967209525e-05	2,79623122824283e-02
Nrgn	7,06888219728093e+03	-0,875272377895703	0,1511370876351524	-5,79124814161185	6,98652659907800e-09	7,11485806134528e-06
Nrip3	3,81707495789503e+03	-0,645044749373577	0,1548626556762809	-4,16526984221396	3,10984517217434e-05	1,30809552687829e-02
Nrn1	4,54859155653105e+03	-0,511364448321993	0,1027935428357716	-4,97467481142250	6,53572616681600e-07	4,51642020006153e-04
Nxph1	1,98671826891813e+03	0,655180971014018	0,1246969588172276	5,25418564517149	1,48680853563692e-07	1,19867743150162e-04
Pbx3	1,70405381365006e+03	-0,756491879438963	0,1088730431821969	-6,94838554455568	3,69490090370725e-12	7,05578665942196e-09
Pcp4l1	3,16155672499730e+03	-0,667702676142589	0,1665316672129881	-4,00946370931734	6,08568047183541e-05	2,26445829710660e-02
Pdzd9	2,82052996109398e+01	-3,245434848451033	0,8725291015286349	-3,71957203807319	1,99560625328832e-04	4,83290875290644e-02
Pitx3	1,21706777778536e+02	-5,548942358968301	0,7889986524377823	-7,03289206112538	2,02295865030286e-12	4,34913632496779e-09
Plch1	1,44983453770045e+03	0,545342203861133	0,1369160710695717	3,98304011794223	6,80392645899007e-05	2,43794764916665e-02
Pnma3	1,53064279348284e+03	0,603598721594140	0,1277269301248634	4,72569661702566	2,29327817993383e-06	1,30507763245705e-03
Pvalb	1,03841286050432e+03	-1,196186238880724	0,3184601311500374	-3,75615696244614	1,72542500554443e-04	4,51152005841611e-02
Rap1gds1	8,23770240245181e+03	-0,421279217738029	0,0946945079320723	-4,44882419200306	8,63416516695486e-06	4,17656154538524e-03
Ret	7,31752917461038e+03	-1,308621236068515	0,2141764727882023	-6,11001394799606	9,96224330382430e-10	1,13387909226880e-06
Rgs14	2,04957625544543e+02	-1,500705039036867	0,3989901239859629	-3,76125860972354	1,69060525993742e-04	4,51152005841611e-02
Rtl5	2,50558268264937e+03	0,411407264806218	0,1058533073531072	3,88657922074970	1,01666757914153e-04	3,07367202950147e-02
Scn1b	8,46090345502686e+03	-0,447233089146478	0,1189109620570346	-3,76107535764420	1,69184446228789e-04	4,51152005841611e-02
Sds	1,86112572336971e+01	-7,878452531856495	1,6119002069546178	-4,88768007961321	1,02031153904102e-06	6,58066932296826e-04
Serpine2	9,20125176405594e+03	-0,421002779945529	0,1098701628021745	-3,83182084387698	1,27198354513445e-04	3,72903175981918e-02
Setd6	2,28718583999785e+02	0,977223115619543	0,2615542790839247	3,73621536241807	1,86810689346522e-04	4,75605266863929e-02
Slc10a4	9,12767205032022e+02	-4,098148638670418	0,3532462014015477	-11,60139478474364	4,05416229723843e-31	3,92219931446332e-27
Slc18a2	2,68397806356140e+03	-2,713797851501959	0,5211360216626261	-5,20746549594459	1,91437420648001e-07	1,48164906084727e-04
Slc6a3	6,67400785129965e+03	-6,178231890466264	0,5670256938405550	-10,89585879013721	1,20623169663835e-27	7,77979236608516e-24
Snap25	5,24225099535891e+04	-0,364894217897857	0,0862784365744705	-4,22926321321204	2,34457905023709e-05	1,08012523911994e-02
Spp1	2,52341608103220e+02	-1,284564282902835	0,2857337686017279	-4,49566843005292	6,93517353368181e-06	3,44073519751819e-03
Sv2c	3,90584305030467e+03	-1,367743420436851	0,2231804401653066	-6,12841976395325	8,87561683890089e-10	1,07333943884933e-06
Tac2	1,62293116385054e+02	2,113708226565972	0,3813996517209697	5,54197733801905	2,99075019555328e-08	2,63036479698911e-05
Th	4,39533368892788e+03	-3,983269966225159	0,4342261487827182	-9,17326139246013	4,58919929964592e-20	1,77592834497698e-16
Trh	4,67977986256468e+01	5,173915883371399	1,1222242918334520	4,61041159153526	4,01872518890147e-06	2,22166610514441e-03
Unc13c	4,52224305084092e+03	0,560855744684429	0,1412677589304920	3,97016098316097	7,18240866623093e-05	2,52677136878004e-02
